# Supplementary material for: Isolation and Genomic Characterization of the G6P[1]-Type Sheep Rotavirus in China
Source: Transbound Emerg Dis. 2024 Jul 1;2024:9614599. doi: 10.1155/2024/9614599 (PMC12016906; doi:10.1155/2024/9614599)
Supplement: Supplementary 2 — Raw data of the next-generation sequencing. [file 9614599.f2.txt]

>VP1
TGGGGAAGTATAATCTAATCTTGTCAGAATACTTATCATTCATATATAATTCACAATCTGCAGTTCAAATTCCAATTTAC
TATTCTTCCAATAGTGAATTAGAAAGTAGATGTATAGAATTCCATTCTAAATGTTTAGAAAATTCGAAGAACGGCTTGTC
ATTGAAAAAACTGTTCATTGAATACAGTGACGTTATAGAGAATGCCACATTATTATCAATATTATCATACTCCTATGATA
AGTATAATGCTGTCGAGCGAAAGCTAGTTAAATACGCAAAAGGTAAGCCACTAGAGGCAGATTTAACGGTGAATGAACTG
GACTATGAAAATAATAAACTAACATCTGAATTGTTCCCAACAGCGGAAGAGTACACTGACTCATTGATGGATCCAGCAAT
CTTAACTTCTTTATCATCAAATCTGAATGCAGTCATGTTTTGGCTAGAGAAGCACGAGAATGATACTGCTGAAAAACTTA
AAATTTATAAAAGAAGATTAGACTTATTTACTATAGTAGCTTCAACCGTGAACAAATATGGTGTACCAAGGCACAACGCA
AAATATAGATATGAATATGACGTAATGAAGGATAAACCGTATTATTTAGTGACATGGGCAAATTCTTCAATTGAGATGTT
GATGTCAGTTTTTTCCCATGAAGACTACTTAATTGCAAGAGAACTGATAATATTGTCATACTCTAATAGATCAACTTTGG
CGAAACTGGTATCATCTCCAATGTCGATTTTAGTTGCCTTAGTGGACATTAATGGAACATTCATTACAAATGAAGAATTG
GAATTAGAGTTTTCAAACAAATATGTACGAGCTATAGTACCAGATCAGACATTCGATGAGTTGAATCAGATGCTTGATAA
TATGAGAAAAGCTGGATTAATTGATATACCTAAGATGATACAGGACTGGTTGATTGATTGCTCTATCGAAAAATTTCCAT
TAATGGCTAAAATATATTCGTGGTCATTTCACGTCGGTTTCAGAAAGCAGAAAATGCTAGATGCTGCTTTAGATCAATTG
AAAACCGAGTACACAGAAGACGTAGATGATGAGATGTATCGTGAGTATACAATGTTAATAAGAGATGAAGTTGTTAAGAT
GCTTGAGGAATCAGTAAAACATGATGATCATTTACTACAAGACTCTGAATTGGCTGGTTTGTTATCGATGTCATCAGCAT
CAAACGGAGAATCTAGACAGCTTAAATTTGGCAGGAAAACGGTTTTCTCAACTAAAAAGAATATGCACGTAATGGATGAC
ATGGCTAATGGAAGATACACGCCAGGTATAATTCCACCTGTAAATGCTGATAAACCAATACCTTTAGGAAGAAGAGACGT
GCCGGGAAGAAGAACGAGAATAATATTCATATTACCATACGAATATTTTATAGCACAACATGCTGTGGTTGAAAAAATGT
TAATTTATGCAAAGCACACCAGAGAATACGCTGAATTCTACTCACAATCAAACCAACTATTATCGTATGGTGATGTTACA
CGTTTTCTTTCTAATAACGCTATGGTGTTATACACTGATGTATCTCAATGGGATTCATCTCAACACAATACGCAACCATT
TAGAAAAGGAATAATAATGGGACTGGATATACTAGCCAACATGACTAATGATGCTAAAGTTATTCAGACATTAAACCTAT
ACAAGCAAACGCAAATTAATTTAATGGATTCATATGTTCAAATACCAGATGGTAATGTCATTAAGAAAATACAGTACGGA
GCCGTGGCATCAGGAGAAAAACAAACAAAAGCAGCTAACTCAATAGCGAATCTAGCACTGATTAAAACAGTTTTATCACG
GATTTCTAACAAATACTCATTCGCTACGAAAATAATAAGAGTTGATGGTGATGATAATTATGCTGTATTACAATTCAATA
CGGAAGTGACCAAACAAATGGTTCAAGATGTGTCGAATGATGTAAGAGAAACTTACGCACGAATGAACGCTAAGGTTAAA
GCTCTAGTATCCACGGTAGGAATAGAGATAGCTAAAAGGTACATTGCAGGAGGAAAGATATTCTTCAGAGCTGGAATAAA
TCTACTTAATAATGAAAAAAGAGGACAAAGTACACAATGGGATCAAGCAGCAGTTTTGTATTCTAACTACATTATAAATA
GACTTAGAGGATTTGAGACTGATAGAGAGTTTATTCTAACTAAAATAATGCAAATGACATCAGTTGCCATCACTGGATCA
TTAAGGCTTTTTCCTTCTGAACGTGTGTTAACTACAAACTCAACATTTAAAGTATTTGATTCAGAAGATTTCATCATAGA
GTATGGAACGACTGATGATGAAGTATATATACAAAGAGCATTTATGTCCTTATCAAGCCAGAGGTCAGGAATAGCTGATG
AGATAGCTGCATCGTCAACATTTAAAAATTACGTGTCTAAACTCTCAGAGCAGTTACTTGTTTCTAAAAATAATATAGTA
TCTAGGGGAATAGCTTTAACTGAAAAGGCGAAATTGAATTCGTATGCGCCAATATCGCTTGAAAAAAGACGTGCACAGAT
ATCAGCTTTGTTGACAATGCTACAGAAACCAGTCACTTTTAAATCAAATAAAATAACAATAAACGACATACTCAAGGATA
TAAAACCATTTTTTACAGTAAACGAAGCACATTTACCAATACAATACCAAAAATTCATGCCAACTTTACCAGAAAACGTG
CAATATATAATTCAGTGTATAGGCTCGAGAACTTACCAAATTGAAGATGATGGTTCAAAATCAGCAATATCTCGGCTTAT
ATCAAAGTATTCAGTTTATAAACCGTCAATTGAAGAGCTGTATAAGGTGATTTCATTGCATGAAAATGAAATACAGTTAT
ATTTAATCTCGTTGGGCATACCGAAAATAGATGCTGATACATATGTTGGGTCAAAAATTTACTCTCAAGATAAATATAGG
ATATTGGAATCATATGTGTATAATCTGTTATCCATCAATTATGGATGCTATCAGTTATTCGATTTCAATTCACCAGACTT
AGAGAAGCTGATTAGAATACCGTTTAAAGGGAAGATACCAGCTGTCACATTTATATTGCATTTGTATGCTAAGTTAGAAG
TTATAAACTATGCGATTAAGAATGGTTCGTGGATAAGTTTATTCTGTAACTATCCAAAATCAGAAATGATAAAGTTATGG
AAGAAGATGTGGAATATTACGTCATTACGTTCGCCATACACTAATGCGAACTTCTTTCAAGATTAGAGCGCTTAG
>VP2
TAAAGGCTCAATGGCGTACAGAAAACGTGGAGCGCGCCGTGAGGCAAGTGTGAATAACAATGATCGAATGCAAGAGAAGG
ATGATGAAAAGCGAGATAAAAACGATAAAATGCAATTATCTGATAAGGTACTTTCAAAGAAAGAAGAAATTATAACTGAT
AACCAGGAAGAAATCAAAATTGCTGATGAGGTAAAGAAATCAACGAAAGAAGAGTCTAAACAATTACTTGAAGTGTTAAA
GACAAAAGAAGAGCACCAAAAAGAAATACAATATGAGATCCTACAGAAAACAATACCGACGTTTGAACCAAAAGAGTCAA
TACTGAAGAAATTAGAGGATATCAAACCAGAACAGGCGAAGAAACAAACAAAGTTATTCAGAATATTTGAACCAAAACAA
CTACCAATATATAGAGCGAACGGTGAAAAAGAACTGCGCAACAGATGGTATTGGAAGCTGAAGAAAGATACTTTACCAGA
TGGAGATTATGATGTTAGGGAATACTTCCTTAATTTATATGATCAGGTTCTTACCGAAATGCCAGATTATTTATTGTTGA
AAGATATGGCAGTTGAAAATAAGAATTCAAGGGATGCAGGAAAAGTTGTAGATTCTGAGACGGCGAGCATATGTGACGCT
ATATTTCAAGATGAGGAAACAGAAGGTGCAGTGAGAAGGTTCATCGCAGAAATGAGACAGCGTGTGCAAGCTGATAGAAA
TGTTGTTAACTATCCATCAATATTGCATCCGATAGATTATGCTTTCAATGAATACTTTCTACAACACCAGCTAGTTGAAC
CATTAAACAATGACATAATATTCAATTATATTCCAGAAAGAATAAGGAATGATGTTAATTACATACTAAACATGGATAGA
AATTTGCCATCAACAGCTAGATACATAAGACCAAATTTACTACAGGACAGATTAAATTTGCATGATAATTTTGAATCTTT
ATGGGATACGATAACAACTTCAAACTATATACTGGCACGGTCAGTAGTACCAGATTTAAAAGAGCTAGTTTCAACAGAAG
CACAGATCCAAAAAATGTCACAAGATTTGCAATTAGAAGCGTTAACAATTCAGTCAGAAACGCAATTCTTGACGGGTATA
AATTCACAGGCAGCCAACGATTGCTTTAAGACTTTGATTGCAGCAATGTTGAGTCAACGAACCATGTCACTTGATTTTGT
AACTACTAATTACATGTCATTAATCTCAGGCATGTGGTTATTGACCGTTGTTCCGAATGATATGTTCATAAGAGAATCTT
TAGTTGCATGTCAATTAGCGATAGTGAACACAATAATATACCCAGCATTTGGAATGCAAAGAATGCATTATAGAAACGGA
GACCCACAGACACCATTTCAAATAGCGGAGCAACAAATACAAAACTTTCAAGTAGCGAATTGGCTACATTTTGTTAATAA
TAATCAATTCAGGCAAGTTGTTATTGATGGTGTACTAAATCAAGTATTGAATGATAATATTAGAAATGGGCATGTGATTA
ACCAATTGATGGAAGCTTTAATGCAATTGTCACGACAACAGTTTCCAACAATGCCAGTTGATTATAAGAGGTCAATTCAG
CGCGGAATACTGTTGCTGTCTAATAGACTTGGACAATTAGTTGACTTAACTAGGCTGCTGGCTTATAATTATGAGACATT
AATGGCATGCATTACGATGAATATGCAACATGTTCAAACCTTAACAACAGAAAAGTTACAATTAACTTCAGTTACATCAT
TATGCATGCTTATTGGAAATGCGACTGTTATACCAAGTCCACAAACACTATTCCACTATTATAACGTTAATGTGAATTTC
CATTCAAATTATAACGAAAGAATTAACGATGCGGTAGCTATAATAACTGCAGCTAACAGATTAAACTTATATCAAAAGAA
AATGAAAGCAATCGTTGAGGACTTCTTAAAGAGATTACACATCTTTGATGTAGCCAGAGTTCCAGATGATCAAATGTATA
GATTGAGAGATAGATTGCGACTATTACCGGTAGAAGTAAGACGATTGGACATTTTTAATCTAATACTAATGAATATGGAT
CAAATAGAACGTGCTTCAGACAAAATTGCACAAGGCGTCATTATTGCGTACCGTGATATGCAATTGGAGAGAGATGAAAT
GTATGGTTATGTAAATATAGCTAGAAATTTAGATGGATTCCAGCAGATAAATCTGGAGGAATTGATGAGAACAGGCGATT
ACGCACAAATAACTAATATGCTTCTGAATAACCGACCAGTAGCGTTAGTTGGAGCTCTTCCATTTATTACTGATTCGTCA
GTTATATCACTGATAGCGAAACTTGATGCAACGGTTTTTGCTCAAATAGTTAAGTTGCGTAAAGTTGATACTTTAAAACC
AATATTGTATAAAATAAATTCAGATTCAAATGACTTCTACTTAGTTGCTAACTATGATTGGGTGCCGACTTCAACGACGA
AAGTATATAAACAAGTTCCACAGCAATTTGATTTTAGGAACTCAATGCATATGCTGACATCGAATCTTACTTTTACTGTT
TATTCGGACTTACTTGCGTTCGTGTCAGCTGATACAGTAGAACCTATAAATGCAGTTGCGTTTGACAACATGCGCATCAT
GAACGAACTGTAAACGCCAACCCCATTGTGGAG
>VP3
TAAAGCAATATTAGTAGTGTGTTTTACCTCTGATGGTGTAAACATGAAAGTATTAGCTTTAAGACATAGTGTGGCTCAGG
TATACGCAGACACTCAAGTGTACACACATGATGATTCTAAAGACGATTACGAAAATGCATTTTTAATTTCCAATCTCACT
ACACACAATATATTGTATCTAAATTATAGTATAAAGACATTACAAATATTAAATAAATCTGGTATAGCTGCAATAGAAAT
ACAGAAAATGGATGAACTATTTACGTTAATCAGATGCAATTTCACGTATGATTATACTGACGATACTGTCTACCTACACG
ACTATTCATACTATACTAATAATGAAATACGGACAGATCAACACTGGGTAACAAAGACGGATATAGAAGATTACCTATTA
CCGGGATGGAAATTGACCTATGTTGGATACAATGGAAGTGAAACAAGAGGACATTACAATTTCTCATTCAATTGTCAGAA
CGCAGCTACCGATGATGATGCAATAATAGAATACATTTACTCGGATGAATTAGATTTCCAAAATTTTATACTTAAAAAGA
TTAAAGAAAGAATGACAACATCGCTGCCAATAGCAAGACTTTCAAATCGTGTGTTTAGAGATAAATTGTTTAAAACGTTA
CTAAAAAGTCACGATAAAGTGATTAACGTTGGACCAAGAAACGAGTCTATGTTTACTTTTCTAGATTATCCATCCATAAA
GCAGTTCTCGAATGGACCATACCTAGTTAAAGATACAATTAAACTTAAACAAGAAAGATGGCTTGGTAAGAGATTATCTC
AATTTGATATTGGTCAATACAAAAATATGCTGAATGTATTAACAGCTTTATATCAATATTATGATATGTATCATGATAAG
CCGATCATATATATGGTAGGATCAGCGCCTTCATATTGGATATATGACGTTAAACGATATTCTGACTTAAGGTTCGAAAC
ATGGGATCCATTGGACACACCATATTCTGATCTACATCACAAAGAGTTATTTTACATCAACGACGTGTCCAAACTTAGAG
ATAACTCAATACTATATGTGGATATAAGAACGGATAGAGAAAATATGAATTGGAAAGAGTGGAGAAAAGTAGTAGAGGAA
CAAACTATTAACAATTTGAATATTGCATATAAATATCTATCCACGGGAAAAGCTAAGATATGCTGTGTTAAAATGACTGC
TATGGATTTAGAATTGCCAATATCTGCAAAATTACTACATCATCCAACTACAGAAATCAGGTCAGAATTTTATTTAATAA
TAGATATATGGGATTCAAAAAATATTAAGAGATTTATACCAAAAGGCGTGTTATATTCATATATAAATAATATAATTACT
GAAAACGTATTCATACAACAACCATTTAAATTAAGAATGTTGAAGAACGAGTACGTAGTTGCATTATATGCTTTGTCTAA
CGACTTTAACAATAGAGAAGATGTAATAAAATTAATTAATAATCAGAAGAAGGCGTTGATAACAGTGAGAATTAATAATA
CGTTTAAAGATGAACCAAAGGTTGGATTTAAAAATATTTATGACTGGACTTTTTTGCCAACAGATTTCGAAACGAATGAA
TCAATAATTACCTCATACGATGGATGTTTAGGTGTTTTTGGTTTATCAATATCATTAGCCTCAAAACCGACTGGTAACAA
TCATTTATTTATTTTAAGTGGTACAGATAAATATTTTAAATTGGATCAATTCGCAAACCATATGAGTATATCGCGACGAT
CACATCAGATACGATTTTCAGAGTCAGCCACTTCATATTCGGGTTATATTTTTAGAGATTTGTCAAATAATAATTTCAAT
TTGATAGGCACAAATGTAGAAAATTCAGTATCCGGACATGTGTATAATGCATTAATTTATTATAGGTATAATTATTCATT
TGATCTTAAACGATGGATATACTTACATTCAACAGGTAAGGCTAGCATTGAAGGCGGAAGATATTACGAGCATGCTCCAA
TAGAATTAATCTATGCATGCAGATCAGCAAAAGAATTTGCAAAACTGCAAGACGATTTGACAGTATTAAGATATTCAAAT
GAGATAGAAAACTATATTAATAAAGTGTACAGTATAACATACGCTGATGATCCCAATTATTTTATTGGAATTAAATTTAA
AAGTATTCCATACAAATATAGCGTTAAAGTACCGCATCTCACATTTGGTGTGTTAAATATTTCTGAATCAATGTTACCAG
ATGTAGTAACAATTTTAAAGAAATTTAAAAATGAATTATTCAAGATGGATATAACGACGAATTATACATATATGTTATCT
GATGAAGTGTATGTAGCAAACGTAAGTGGTGTACTATCAACATATTTCAAAATTTATAACGCATTTTATAAAGAACAGAT
TACATTTGGGCAGTCAAGAATGTTTATCCCTCATATAACACTGAGTTTTAACAATGAGAAAACAGTGAGAATAGATACTA
CAAAATTGAATATAGATTCTATTTATTTAAGAAAGATAAAGGGTGACACGGTGTTTGATATGACTGAGTGAGCTAAAAAC
TTAACACACTGG
>VP4
AAATGGCTTCGCTCATTTATAGACAGTTGCTTACCAATTCGTATACTGTAGAACTTTCAGATGAAATACAGGAGATTGGA
TCAACAAAAACACAAAGTGTCACAATTAATCCAGGACCGTTTGCACAAACGAGTTATGCTCCAGTTAACTGGGGTCCTGG
CGAAACGAATGACTCAACGGTAGTAGAACCAGTATTAGACGGACCATATCAACCGACGACTTTCAACCCACCAGTGAGTT
ATTGGATGTTACTTGCTCCGACTAATGCAGGAGTGGTAGTTGAAGGCACAAATAATACAAATAGGTGGTTAGCGACAATA
TTAATAGAACCAAACGTGCAGTCAGTTGAAAGGACCTACACATTATTTGGTCAACAAGTGCAAATTACAGTGTCAAACGA
TTCCCAAACGAAATGGAAATTTGTAGACGTTAGCAAACAAACGCAAGATGGTAGCTATTCACAACATGGACCATTGTTAT
CAACACCAAAACTGTATGGAGTAATGAAACACGGAGGTAAAATATATACATACAATGGAGAAACACCGAACGCGAACACA
GGGTATTATTCAACAACAAATTATGACTCCGTTAACATGACAGCGTATTGCGATTTTTATATAATACCATTAGCGCAAGA
GGCGAAATGTACTGAGTATATAAATAATGGATTACCACCGATACAAAACACTAGAAACGTTGTACCAGTATCAATCAGTT
CAAGAAGCATAGTACATACTAGAGCACAAGCAAATGAAGATATTACAGTATCAAAAACATCATTATGGAAAGAAATGCAA
TACAACAGAGATATAATAATAAGATTCAAATTCGCCAATTCAATTGTTAAATCAGGCGGGTTGGGATATAAGTGGTCTGA
AGTGTCATTTAAACCAGCAAACTATCAATATACATACACGAGAGACGGTGAAGAAGTAACGGCACACACGACATGTTCAG
TGAATGGAGTGAATGATTTTAATTATAATGGAGGATCGTTGCCAACTGACTTTGTCATATCAAAGTATGAAGTCATAAAG
GAAAATTCATTTGTCTATATTGACTATTGGGATGATTCTCAAGCATTTAGAAATATGGTGTATGTACGTTCATTAGCCGC
CAATCTGAACTCCGTGATGTGTACGGGGGGCGATTATAGTTTTGCACTACCAGTTGGAAATTATCCAGTTATGACTGGTG
GTGCTGTTTCATTGCATTCAGCTGGAGTTACATTGTCAACACAATTTACTGACTTTGTATCGCTGAACTCATTACGTTTT
AGATTTAGACTATCTGTAGAAGAACCAGCATTTTCTATTATGAGAACTAGAGTCAGTGGGTTGTACGGATTACCAGCAGC
AAAACCAAACAATTCGCAAGAGTATTATGAGATAGCAGGGAGATTTTCGTTAATATCGCTTGTACCATCAAATGATGATT
ACCAAACACCAATTATGAATTCAGTTACAGTTAGACAGGATTTAGAACGTCAGCTGGGTGAATTAAGAGACGAATTTAAC
AATTTGTCACAACAGATAGCAATGTCACAATTGATAGACTTAGCACTACTACCACTTGATATGTTTTCAATGTTTTCAGG
AATAAAAAGCACAATTGACGCAGCAAAATCAATGGCGACAAACGTGATGAAGAAATTTAAAAAATCAAATTTAGCAAATT
CAGTGTCCACATTAACTGACTCACTGTCGGATGCAGCATCATCTGTATCAAGGAGTTCATCAGTTAGGTCACTAGGGTCA
ACTGCATCAGCTTGGACGGAAGTATCTGAAGTAACAACAGAGGTTAGCGAGCTAACAAATTCAATATCGACACAGACATC
GACTATTAGTAAAAGATTAAGATTGAAAGAAATGGCAACTCAAACAGATGGAATGAATTTTGATGATATTTCAGCTGCAG
TACTTAAAACTAAAATAGATAAATCAACTCAAATAAATACGAATACACTGCCTGACATAGTAACTGAAGCTTCAGAGAAG
TTTATACCGAACAGAGCTTATCGTGTAATTGCCGATGATGAAGTATTAGAAGCGAGTACTGACGGAAGGTTTTTCGCTTA
TAAAGTAGAAACATTTGAAGAAGTGCCGTTTGATGTACAAAAATTTGCAGACTTGGTGACTGATTCCCCAGTGATATCAG
CTATTATTGATTTTAAGACACTAAAGAATTTGAATGACAATTATGGAATCAATAGACAGCAGGCATTAAATCTGTTGAGA
TCAGATCCAAAGGTATTAAGAGAATTTATCAATCAGAACAATCCAATAATACGGAATAGAATAGAGAATCTAATTATGCA
ATGTCGATTGTAAGCGACTGACGGGAGCGGCCGGGCGGCGGGGAGGGCGAGCGGGTGGGGGGGGGGGGGGGCCG
>NSP1
ATGATACGGCGACCACCGAGATCTACAATCTTTACCTACACGACTATCTTCCTATCTTAAAAGTCTTGTGTGAGCCATGG
CTACTTTTAAGGATGCATGCTATCATTATAAAAGAATGAATAAACTAAACGGTTCTATTCTGAAATTAGGAGCTAATGAT
GAATGGAGACCAGCACCAATAACAAAATTCAAAGGTTGGTGTTTAGACTGCTGCCAATACACAAATTTAACATACTGTAG
GGGGTGTGCTCTATACCATGTGTGCCAATGGTGTAGTCAATATAATCGGTGCTTTCTGGATGAGGAACCACATTTGCTAA
GGATGAGAACATTTAAGGACACTATAAGTAAAGAAGATGTTGAAAATTTATTGAATATGTATGATACACTGTTTCCAATA
CATGAAAAAATAGTGAATAAGTTCATCAACAATGTTAAGCAGCGTAAGTGTAGAAATGAATATTTATTAGAATGGTACAA
TCATCTATTGTTCCCACTTACTCTACAAGCATTAACTATAAAATTAGAAAGTAGTACATATTACATATTTGGATATTACG
ATTGTATGGAACAAGAAAACCAAACACCTTTCCACTTTGTCAACTTAATAAACAACTATGATAGATTGTTGCTAGATGAT
AGAAACTTTAACAGAATGGCATATTTACCACCAATATTACAACAAGAATATGCATTAAGATACTTCTCAAAGTCAAGATT
TATAGACAAACCAAAAAGAGAACTAGAAAGAAATGATTTCTCAGATAATTTAATGGAAGATAGACACAGTCCGACATCAT
TAATGCAAGTGACTCGTAATTGTGTTGCTAAACATTTAGATGATGATGAATGGAATAAAGCTTGTGCACAAATTACTAAT
GCTAAAGACTACATGGAGACAATTAATTCTGCATACACTGAGCATTACAGCGTCTCGCAAAGATGCAGGCTTTATACTAA
AAATAAGCTTGATACATTATCCAGATTGACTAAACCAAATTACATTCTTTCAAATCATGAGACATGCGCATTAAATGTTC
ATAATTGCAAATGGTGTCAAATTACTAGCTGCTATAAAATATGGGAAGATTTTAGGATTAAGAAGATATATAATAATGTA
CTGGATTTTCTCAGAGCATTATCCAAATCAAATGGAATGGCTGGACATTGTTCTTCACAGGAAGAAATTTATAAACATGT
ATCTAAATTGTTTTTAATATACGATGAGGAACGATGGACTGAATCTATAGATAAATTATTTAGATGTTTAGAACCTGTTG
ACATAAATGAAGTAGAGTATGTGCTGTTTGATCATGAGATTAATTGGGAAGTTAGAGGTTTGATTTCACAGTGCATGAAT
GGAAACATTCCAAGAATATTAAATTTAAATGATGTTCGATTGATATTGAGATCATTAATATATGATTGGTTTGATATAAG
ATATATGAGAGAAACACCAATGATAACATCAACCACAAACGAGTTACGCAGATTAAATAGAAAGAACGAGCTGATTGATG
AATACGACCTGGAACTATCAGACGTTGAATGAGCAATTATACATGGTCACAATTTAGCCAACACAAGACCGTCTGCACTG
GAGTAGCGCCCGGGCAGCACGTTCGTGGGGAACCTGGCGCTAAACCATTCGTAGACGACCTGCTTCTGGGT
>VP6
AAACGAAGTCTTCAACATGGATGTCCTGTACTCCTTGTCAAAAACTCTTAAAGATGCTAGAGACAAAATTGTCGAAGGCA
CATTATACTCTAATGTGAGTGATCTAATTCAACAATTTAATCAAATGCTAATTACTATGAATGGAAATGAGTTCCAAACT
GGAGGAATTGGTAATCTACCGCTTAGGAACTGGAATTTTGATTTTGGACTACTTGGAACGACTCTCCTAAATTTAGACGC
TAACTATGTTGAAACAGCACGTAATACAATTGATTACTTTGTAGATTTTGTAGATAATGTATGTATGGACGAAATGGTTA
GGGAATCGCAGAGAAATGGAATTGCACCACAATCAGATTCACTCAGGAAGTTGTCAGGTATTAAGTTTAAGAGAATAAAT
TTTGACAATTCATCAGAATACATAGAGAACTGGAATTTGCAAAACAGAAGACAAAGAACAGGTTTTACATTTCATAAACC
GAATATTTTCCCTTATTCAGCGTCATTTACATTGAATAGATCACAACCAGCTCATGATAACTTGATGGGTACGATGTGGC
TCAATGCTGGATCAGAAATTCAGGTCGCTGGGTTCGACTATTCGTGTGCAATTAATGCGCCAGCTAATACACAACAATTT
GAACATATTGTACAGCTCCGAAGAGTGTTGACTACAGCTACAATAACTCTTCTACCAGATGCAGAAAGATTTAGTTTTCC
AAGAGTGATTAATTCAGCTGATGGGGCAACTACATGGTACTTCAATCCAGTGATCCTTAGACCAAATAACGTTGAAGTAG
AGTTTCTGTTAAACGGGCAGATAATAAATACTTATCAAGCAAGATTTGGAACAATCATAGCTAGAAATTTTGATACAATC
AGATTGTCGTTTCAGTTGATGAGACCACCAAATATGACACCAGCGGTAGCGGCATTATTTCCAAATGCGCAACCATTTGA
GCATCATGCTACAGTAGGACTCACGCTTAGAATTGAATCTGCAGTTTGCGAATCTGTACTTGCCGATGCGAGCGAAACGA
TGCTAGCAAATGTGACATCTGTTAGACAAGAATACGCAATACCAGTTGGACCAGTTTTTCCACCAGGTATGAATTGGACT
GATTTGATCACTAACTATTCACCATCTAGAGAGGACAATTTGCAGCGTGTATTTACAGTGGCTTCCATTAGAAGCATGCT
TGTCAAATGAGGACCAAGCTAACCACTTGGTATCCGACTTTGGTGAGTATGTAGCTACGCCAAGCTGTTTGAACTCTGTA
AGTAAGGATGCGTCTACGTATTCACTACACAGAGTAATCACTCAGATGGTGTAGTGAGAGGACGCGAC
>NSP3
CCTGGGTGGAAGAATCTTGATCAGTAAAACTTGTTCAAACGGCATGGAATATTATCAATTACAAACGTTACTAATGACTT
AATAATAACTTACAAGAGCTCCACCATTCCTTACGGTCTGACTTCATCACCCTTGGAACGCTCCCCTACCACTGTACTTG
CGTACAATCCGCAATGCTTTTCAGTGGTTGATGCTCAAGATGGAGTCTACTCAGCAGATGGCCAGTTCGATCATTAATAC
TTCTTTTGAAGCTGCAGTTGTTGCTGCCACTTCAACTCTCGAACTTATGGGCATTCAGTATGATTATAATGAAGTTTACA
CTAGAGTTAAGAGCAAATTTGATTATGTAATGGATGATTCAGGTGTAAAAAACAATCTATTGGGCAAAGCAGCAACTATT
GATCAGGCACTGAATGGAAAATTTGGTTCAGCGGCAAGAAATAGAAATTGGATGACTGACATCAGAACCACAGCTAGATT
GGATGAAGATGTGAATAAGCTTAGAATGATGCTATCATCTAAAGGGATTGACCAAAAAATGAGAGTACTTAATGCATGTT
TCAGTGTGAAAAGAATTCCAGGTAAATCATCATCAATAATTAAGTGTACCAGATTAATGAAAGATAAAATTGAGCGTGGT
GAAGTCGAAGTAGATGATTCATTCGTTGAAGAGAAAATGGAGGTTGATACAATAGATTGGAAATCCAGATATGAACAATT
GGAAAAGCGCTTTGAATCACTGAAACAAAGAGTAAATGAAAAATACACAAGTTGGGTGCAAAAGGCGAAGAAAGTAAATG
AAAATATGTACTCTCTTCAGAATGTTATATCACAACAACAAAGCCAAATTGCTGATTTGCAACACTACTGTAATAAGTTA
GAAGTTGATCTACAAAATAAAATCAGTTCACTCGTGTCTTCAGTTGAATGGTACATGAAATCGATGGAGTTGCCTGATGA
AGTTAAGACGGATATTGAACAACAGCTAAATTCTATTGATGTAATCAATCCGATTAATGCTATAGATGATTTTGAATCAC
TGATCAGAAATATTATACTTGATTATGATAGGATATTCTTAATGTTTAAGGGATTAATGAGGCAATGCAACTATGAATAT
ACGTATGAATAGTCACATAATATAATTAAAATTACCATCTTCACATGACCCTCTATGAGCACAATAGTTAAAAGCTAACA
CTGTCAAAAACCTAAATGGCTATAGGGGCG
>NSP2
TATAAATTCATTCCATTTAATAATCTAGCTATAAAATGTATGTTGACAGCAAAAGGGGCTTTTAAAGCGTCTCAGTCGCC
GTTTGAGCCTTGCGGTGTAGCCATGGCTGAGCTAGCTTGCTTCTGTTATCCCCATTTGGAGAACGATAGCTATAAATTCA
TTCCATTTAATAATCTAGCTATAAAATGTATGTTGACAGCAAAAGTGGATAAAAGAGATCAAGATAAGTTTTATAATTCA
ATAATTTATGGTATTGCGCCACCACCACAATTTAAAAAACGCTATAATACAAATGACAATTCAAGAGGAATGAATTATGA
AACTCCAATGTTTAATAAGGTGGCAGTACTAATTTGTGAAGCATTGAATTCAATTAAGGTCACGCAGTCAGATGTTGCAA
ACGTCCTTTCAAGAGTAGTTTCTGTGAGACATCTTGAGAATTTAGTGTTAAGAAGAGAGAATCATCAAGACGTTCTTTTC
CACTCAAAGGAGTTACTGCTTAAATCGGTTCTAATAGCTATTGGTCACTCGAAGGAAATTGAAACAACCGCCACTGCTGA
AGGAGGAGAAATTGTTTTTCAAAACGCGGCATTTACAATGTGGAAGCTGACGTATCTAGAACATAAATTAATGCCAATTC
TAGATCAAAATTTTATTGAGTATAAAATCACAGTAAATGAAGACAAGCCAATTTCAGAATCACACATAAAAGAACTTATC
GCCGAGTTGCGGTGGCAATATAATAAATTCGCAGTAATTACACATGGTAAAGGTCACTATAGAGTTGTGAAGTATTCATC
AGTTGCAAATCACGCAGACAGAGTCTATGCTACTTTTAAGAGTAATAATAAAAACGGAAATACGCTAGAGTTCAATCTAC
TTGACCAAAGGATAATCTGGCAGAATTGGTATGCATTCACATCTTCAATGAAACAAGGTAATACTCTTGACGTATGCAAG
AAACTGCTCTTTCAGAAAATGAAACGAGAAAGTAATCCATTCAAAGGGCTGTCAACTGATAGAAAGATGGATGAAGTTTC
TCAAATAGGAGTTTAATTCGTTATCTGTTTGAAGATGGGTATGACGAAGTAAGAATTGAAAGCGCTAGATCGGAAGTGCA
CACGTCTGAACTCCAGTCACCCGTGAGACTGTGG
>VP7
AAGCGAGAATTTCCGTTTGGCTAGCGGTTAGCTCCTTTTGATGTATGGTATTGAATATACCACAATTCTAATCTTCTTGA
TATCAATTACATTATTGAATTATATACTAAAATCAATAACAAGGATGATGGACTATATAATTTACAGATTTTTGTTTGTA
ATAGTGGTTTTAACAGCCATAACAAGTGCACAAAATTATGGTGTAAATTTACCAATTACAGGATCAATGGATACTACATA
TGCAAATTCCACACAGAGTGAACCATTTTTAACATCAACTTTATGTCTGTATTATCCAGTCGAAGCATCGAACGAAATAG
CTGATACTGAATGGAAGAACACTCTGTCACAACTGTTTCTAACTAAAGGATGGCCAACAGGATCAGTGTACTTTAAAGAA
TATACTGATATAGCAGCTTTTTCAGTAGATCCACAGTTGTATTGTGATTACAATCTAGTCTTAATGAAATATGACTCGAC
ACTGGAGTTAGACATGTCCGAATTAGCAGATCTTATATTGAATGAGTGGTTATGTAATCCAATGGACATAACATTATATT
ACTATCAGCAAACTGATGAAGCAAACAAATGGATATCAATGGGTTCGTCTTGCACAGTCAAAGTATGTCCATTGAATACA
CAAACACTGGGTATCGGGTGTTTAACTACTGATCCGAACACATTCGAAACTGTTGCAACGACTGAGAAATTAGTAATTAC
TGATGTAGTAGATGGCGTCAACCATAAATTAGATGTCACAACGACAACATGTACGATACGTAATTGTAAAAAATTAGGAC
CGAGAGAGAATGTAGCGGTTATACAGGTAGGAGGCGCGAATATCCTTGACATTACGGCTGATCCAACAACTGCACCGCAG
ACAGAAAGGATGATGCGAGTAAATTGGAAAAAATGGTGGCAAGTATTTTATACGGTAGTGGACTATGTCAACCAAATAAT
TCAAGCGATGTCTAAAAGGTCCAGATCATTGAATTCATCGTCGTTTTATTATAGAGTATAGATACATGTTTTGGATGGTA
TCTATGTCTCTGAAAAAGGAACTGTCCAG
>NSP4
ACGTAATACGAGATTCTCACGTGTGACTGGATTTCAGACGGGTTCTCTTCCGTTCTGTTCCGAGAGAGCGCGTGCGGAAA
GATGGAAAAGCTTACCGACCTCAACTACACATTGAATGTAATCACTTTGATGAATAGTACATTACACACAATACTAGAGG
ATCCAGGGATGGCATATTTTCCTTATATTGCATCTGTCCTGACAGTACTGTTCACATTGCACAAAGCGTCAATTCCAACG
ATGAAAATAGCATTGAAGACATCAAAATGTTCGTATAAAGTAGTAAAGTATTGTATTGTAACGATTTTTAATACGTTGTT
GAAATTGGCGGGTTATAAAGAACAAATTACTACCAAAGATGAAATAGAAAAACAAATGGACAGAGTTGTTAAAGAAATGA
GACGCCAGTTGGAAATGATTGATAAACTGACTACACGTGAGATTGAACAAGTTGAATTACTAAAGCGTATATATGATAAA
TTGATGGTGCGACCGACTGGTGAGATAGACATGACGAAGGAAATTAATCAAAAGAACGTGAGAACGCTAGAAGAGTGGGA
GAGTGGGAAAAATCCTTATGAACCAAAAGAAGTGACTGCAGCAATGTAAGAGGTTGAGCTGCCGTCGACTGTCTACGGAA
GCGGCGGAGTTCTTTACAGTAAGCCCCATCGGACCTGATGGCTGGCTGAGAAGCCACAGTCAGCCATATCGCGTGTGGCT
CAAGCCTTAATCCCGTTTAACCAATCCGGTCAGCACCGGACGTTAATGGAAGGAACGGTCCGGCGGAGTTCTTT
>NSP5
AAAGCGCTACAGTGATGTCTCTCAGTATTGACGTGACAAGTCTTCCTTCTATTTCTTCTAGTATATACAAAAATGAATCA
TCTTCAACAACGTCAACTCTTTCTGGAAAATCTATTGGTAGGAGTGAACAGTACATTTCACCAGATGCAGAAGCGTTTAA
TAAGTACATGCTGTCAAAGTCTCCAGAGGATATTGGACCGTCTGATTCTGCTTCAAACGATCCACTCACCAGCTTTTCGA
TTAGATCGAATGCAGTTAAGACAAATGCAGATGCTGGCGTGTCTATGGATTCATCAACACAATCACGACCATCAAGCAAT
GTTGGGTGCGATCAAGTGGATTTCTCCTTTAACAAAGGGATCAAAGTGAATGCGAATCTAGATTCATCAGTATCTATATC
AACTAGTTCAAAAAAGGAGAAATCCAAAAATGACCATAAAAGTAGGAAACACTACCCTAAAATAGAAGCAGAATCTGATT
CAGATGATTATGTACTCGATGATTCTGATAGCGATGATGGCAAGTGTAAAAATTGTAAGTATAAGAAGAAGTACTTCGCA
CTAAGAATGAGAATGAAACAAGTTGCAATGCAATTGATCGAAGATTTGTAGGTCTAACCTGAGAGGTCACTAGGGAGCTC
CCCACT
